# Supplementary material for: Phylogenetic Insights into H7Nx Influenza Viruses: Uncovering Reassortment Patterns and Geographic Variability
Source: Viruses. 2024 Oct 23;16(11):1656. doi: 10.3390/v16111656 (PMC11598867; doi:10.3390/v16111656)
Supplement: Supplementary file 1 [file viruses-16-01656-s001.zip]

Archive with 13 entries (13 files):
- H7N1.rdp5
- H7N2.rdp5
- H7N3.rdp5
- H7N4.rdp5
- H7N5.rdp5
- H7N6.rdp5
- H7N7.rdp5
- H7N8.rdp5
- H7N9.rdp5
- Supplementary Figure S10.pdf
- Supplementary Figures S11-S18.pdf
- Supplementary Figures S1-S9.pdf
- Supplementary Table S1.pdf
